# Supplementary material for: Gene duplication and dosage effects during the early emergence of C4 photosynthesis in the grass genus Alloteropsis
Source: J Exp Bot. 2018 Feb 1;69(8):1967–80. doi: 10.1093/jxb/ery029 (PMC6018922; doi:10.1093/jxb/ery029)
Supplement: Supplementary Table S3 [file ery029_suppl_supplementary_table_s3.xlsx]

## Sheet: Sheet1
						transcriptome				low-coverage genome				high-coverage genome
gene	accession	site	exon	variant 1 (major)	variant 2 (minor)	dataset	depth major	depth minor	proportion	dataset	depth major	depth minor	proportion	dataset	depth major	depth minor	proportion
pck_1P1	BUR1	359	6	A	G	BF3	76	68	0.472222	BUR1	0	0	-
pck_1P1	BUR1	548	7	C	T	BF3	195	81	0.293478	BUR1	1	0	0
pck_1P1	BUR1	578	7	T	G	BF3	211	115	0.352761	BUR1	1	0	0
pck_1P1	BUR1	617	8	T	G	BF3	179	118	0.397306	BUR1	1	1	0.5
pck_1P1	BUR1	713	8	C	T	BF3	170	128	0.42953	BUR1	2	0	0
pck_1P1	BUR1	1166	10	T	C	BF3	133	89	0.400901	BUR1	1	0	0
pck_1P1	BUR1	1264	10	A	G	BF3	112	110	0.495495	BUR1	0	0	-
pck_1P1	BUR1	1265	10	C	T	BF3	114	105	0.479452	BUR1	0	0	-
pck_1P1	TAN1	1129	10	C	G	LO4	87	73	0.45625	TAN1	2	0	0
pck_1P1	TAN1	1207	10	G	C	LO4	71	52	0.422764	TAN1	0	0	-
pck_1P1	TAN1	1222	10	G	A	LO4	60	43	0.417476	TAN1	0	0	-
pck_1P1	TAN1	1230	10	A	G	LO4	54	38	0.413043	TAN1	0	0	-
pck_1P1	TAN2	1096	10	G	C	LO1	38	31	0.449275	TAN2-A	0	2	1	TAN2-A	3	1	0.25
pck_1P1	TAN2	1174	10	C	G	LO1	49	29	0.371795	TAN2-A	0	1	1	TAN2-A	1	5	0.833333
pck_1P1	TAN2	1191	10	A	G	LO1	39	40	0.506329	TAN2-A	0	1	1	TAN2-A	1	5	0.833333
pck_1P1	TAN2	1199	10	G	A	LO1	32	21	0.396226	TAN2-A	0	1	1	TAN2-A	1	5	0.833333
pck_1P1	TAN4	1108	10	C	G	LO2	20	14	0.411765	TAN4	1	2	0.666667
pck_1P1	TAN4	1162	10	T	C	LO2	26	16	0.380952	TAN4	1	0	0
pck_1P1	TAN4	1183	10	C	A	LO2	23	15	0.394737	TAN4	1	0	0
pck_1P1	TAN4	1186	10	G	C	LO2	24	16	0.4	TAN4	1	0	0
pck_1P1	TAN4	1209	10	A	G	LO2	20	12	0.375	TAN4	0	0	-
pck_1P1_LGT	AUS1	465	5	G	T	AUS2	5625	1877	0.2502	AUS1	3	1	0.25
pck_1P1_LGT	AUS1	848	8	G	A	AUS2	5446	1980	0.266631	AUS1	6	0	0
pck_1P1_LGT	AUS1	1165	8	C	T	AUS2	11537	3077	0.210552	AUS1	2	0	0
pck_1P1_LGT	AUS1	1242	9	C	T	AUS2	15476	2756	0.151163	AUS1	2	0	0
pck_1P1_LGT	AUS1	1453	10	G	A	AUS2	13538	1575	0.104215	AUS1	7	0	0
pck_1P1_LGT	BUR1	629	6	C	T	BF3	5109	721	0.123671	BUR1	4	0	0
pck_1P1_LGT	BUR1	656	6	C	G	BF3	5228	807	0.13372	BUR1	3	0	0
pck_1P1_LGT	BUR1	1021	8	C	T	BF3	6234	1159	0.15677	BUR1	7	0	0
pck_1P1_LGT	BUR1	1547	9	A	G	BF3	12754	3608	0.220511	BUR1	3	0	0
pck_1P1_LGT	BUR1	1669	10	G	A	BF3	6490	4378	0.402834	BUR1	7	1	0.125
pck_1P1_LGT	BUR1	1810	10	C	T	BF3	4192	3547	0.458328	BUR1	4	1	0.2
pck_1P1_LGT	MAD1	274	5	A	G	MAJ	78	57	0.422222	MAD1	3	2	0.4
pck_1P1_LGT	MAD1	1100	9	G	C	MAJ	477	83	0.148214	MAD1	4	0	0
pck_1P1_LGT	MAD1	1182	9	C	T	MAJ	825	63	0.0709459	MAD1	5	0	0
pck_1P1_LGT	MAD1	1203	9	C	T	MAJ	691	47	0.0636856	MAD1	5	0	0
pck_1P1_LGT	MAD1	1224	9	G	A	MAJ	611	42	0.0643185	MAD1	6	0	0
pck_1P1_LGT	TAN4	1014	8	T	A	LO2	754	119	0.136312	TAN4	0	3	1
pck_1P1_LGT	TAN4	1134	9	G	C	LO2	1146	179	0.135094	TAN4	0	3	1
pck_1P1_LGT	TAN4	1211	9	C	G	LO2	1011	231	0.18599	TAN4	0	4	1
pck_1P1_LGT	TAN4	1236	9	G	A	LO2	960	199	0.1717	TAN4	0	4	1
pck_1P1_LGT	TAN4	1256	9	G	A	LO2	980	205	0.172996	TAN4	0	4	1
pck_1P1_LGT	TAN4	1295	10	C	T	LO2	939	146	0.134562	TAN4	2	4	0.666667
pck_1P1_LGT	TPE1	299	5	C	T	TW10	1234	496	0.286705	TPE1-3	5	1	0.166667	TPE1-10	164	54	0.247706
pck_1P1_LGT	TPE1	483	5	C	T	TW10	1389	602	0.302361	TPE1-3	1	2	0.666667	TPE1-10	105	53	0.335443
pck_1P1_LGT	TPE1	783	8	C	T	TW10	1707	1032	0.37678	TPE1-3	5	1	0.166667	TPE1-10	99	50	0.33557
pck_1P1_LGT	TPE1	1343	10	G	A	TW10	2664	364	0.120211	TPE1-3	1	1	0.5	TPE1-10	91	19	0.172727
ppc_1P3	BUR1	267	2	C	T	BF3	2393	1802	0.429559	BUR1	12	5	0.294118
ppc_1P3	BUR1	268	2	G	A	BF3	3780	319	0.0778239	BUR1	10	7	0.411765
ppc_1P3	BUR1	294	2	C	T	BF3	3660	326	0.0817863	BUR1	10	7	0.411765
ppc_1P3	BUR1	295	2	G	A	BF3	3601	357	0.0901971	BUR1	15	2	0.117647
ppc_1P3	BUR1	296	2	C	T	BF3	2370	1641	0.409125	BUR1	16	1	0.0588235
ppc_1P3	BUR1	312	2	G	A	BF3	3131	1077	0.255941	BUR1	9	5	0.357143
ppc_1P3	BUR1	333	2	C	T	BF3	2039	1851	0.475835	BUR1	10	4	0.285714
ppc_1P3	BUR1	339	2	G	C	BF3	2197	1696	0.435654	BUR1	10	5	0.333333
ppc_1P3	BUR1	351	2	G	C	BF3	3586	384	0.0967254	BUR1	10	1	0.0909091
ppc_1P3	BUR1	355	2	C	T	BF3	3604	389	0.0974205	BUR1	10	2	0.166667
ppc_1P3	BUR1	360	2	G	A	BF3	2078	1836	0.469085	BUR1	5	4	0.444444
ppc_1P3	BUR1	372	2	G	A	BF3	2497	2145	0.462085	BUR1	7	3	0.3
ppc_1P3	BUR1	387	2	T	C	BF3	2540	2255	0.470282	BUR1	5	5	0.5
ppc_1P3	BUR1	412	2	A	C	BF3	2457	2456	0.499898	BUR1	9	7	0.4375
ppc_1P3	BUR1	478	2	C	T	BF3	2576	2059	0.444229	BUR1	14	4	0.222222
ppc_1P3	BUR1	496	2	C	T	BF3	2519	1990	0.44134	BUR1	8	12	0.6
ppc_1P3	BUR1	521	2	C	G	BF3	4736	508	0.0968726	BUR1	16	4	0.2
ppc_1P3	BUR1	537	2	G	T	BF3	4523	889	0.164265	BUR1	16	1	0.0588235
ppc_1P3	BUR1	557	2	A	G	BF3	2993	2711	0.475281	BUR1	8	7	0.466667
ppc_1P3	BUR1	572	2	C	T	BF3	5318	494	0.0849966	BUR1	10	4	0.285714
ppc_1P3	BUR1	575	2	C	T	BF3	3381	2605	0.435182	BUR1	10	3	0.230769
ppc_1P3	BUR1	601	2	T	C	BF3	3507	2990	0.460212	BUR1	4	5	0.555556
ppc_1P3	BUR1	631	2	C	T	BF3	3107	2650	0.460309	BUR1	10	2	0.166667
ppc_1P3	BUR1	652	2	G	A	BF3	2847	2177	0.43332	BUR1	5	4	0.444444
ppc_1P3	BUR1	703	3	G	A	BF3	3044	2145	0.413374	BUR1	6	3	0.333333
ppc_1P3	BUR1	774	3	G	C	BF3	6193	1232	0.165926	BUR1	11	0	0
ppc_1P3	BUR1	823	4	G	A	BF3	3345	3229	0.491177	BUR1	4	2	0.333333
ppc_1P3	BUR1	827	4	T	A	BF3	3340	3276	0.495163	BUR1	6	2	0.25
ppc_1P3	BUR1	875	4	T	A	BF3	2624	2437	0.481525	BUR1	8	2	0.2
ppc_1P3	BUR1	878	4	G	C	BF3	2727	2571	0.485277	BUR1	5	4	0.444444
ppc_1P3	BUR1	891	4	T	C	BF3	4781	123	0.0250816	BUR1	11	2	0.153846
ppc_1P3	BUR1	900	4	A	T	BF3	4872	117	0.0234516	BUR1	9	2	0.181818
ppc_1P3	BUR1	924	4	G	A	BF3	2629	2221	0.457938	BUR1	10	2	0.166667
ppc_1P3	BUR1	956	4	G	A	BF3	4945	162	0.0317212	BUR1	8	5	0.384615
ppc_1P3	BUR1	968	4	G	A	BF3	6432	140	0.0213025	BUR1	10	4	0.285714
ppc_1P3	BUR1	971	4	C	A	BF3	3619	2984	0.451916	BUR1	11	4	0.266667
ppc_1P3	BUR1	972	4	G	A	BF3	5385	1256	0.189128	BUR1	15	0	0
ppc_1P3	BUR1	980	4	C	T	BF3	3370	3151	0.483208	BUR1	6	8	0.571429
ppc_1P3	BUR1	983	4	C	T	BF3	3416	3212	0.484611	BUR1	10	4	0.285714
ppc_1P3	BUR1	1036	4	T	C	BF3	4178	4007	0.489554	BUR1	6	2	0.25
ppc_1P3	BUR1	1183	6	C	T	BF3	4058	3590	0.469404	BUR1	3	10	0.769231
ppc_1P3	BUR1	1201	6	T	G	BF3	4245	3952	0.482128	BUR1	1	9	0.9
ppc_1P3	BUR1	1218	6	C	T	BF3	4857	4633	0.488198	BUR1	14	1	0.0666667
ppc_1P3	BUR1	1246	6	T	C	BF3	5501	4399	0.444343	BUR1	10	1	0.0909091
ppc_1P3	BUR1	1295	7	T	C	BF3	5060	3799	0.428829	BUR1	7	4	0.363636
ppc_1P3	BUR1	1310	7	C	G	BF3	4072	3489	0.461447	BUR1	6	6	0.5
ppc_1P3	BUR1	1320	7	T	C	BF3	3964	3439	0.464541	BUR1	5	7	0.583333
ppc_1P3	BUR1	1326	7	G	A	BF3	3693	2967	0.445495	BUR1	7	3	0.3
ppc_1P3	BUR1	1336	7	C	T	BF3	3635	3558	0.494648	BUR1	5	5	0.5
ppc_1P3	BUR1	1353	7	G	A	BF3	7057	1042	0.128658	BUR1	11	0	0
ppc_1P3	BUR1	1378	7	C	T	BF3	4089	3675	0.473338	BUR1	4	6	0.6
ppc_1P3	BUR1	1399	7	A	G	BF3	4462	4378	0.495249	BUR1	1	10	0.909091
ppc_1P3	BUR1	1467	8	T	C	BF3	3190	2843	0.471242	BUR1	6	3	0.333333
ppc_1P3	BUR1	1496	8	C	T	BF3	3992	1205	0.231865	BUR1	6	1	0.142857
ppc_1P3	BUR1	1513	8	G	T	BF3	3312	2781	0.456425	BUR1	5	1	0.166667
ppc_1P3	BUR1	1525	8	C	G	BF3	3333	3000	0.473709	BUR1	6	1	0.142857
ppc_1P3	BUR1	1590	8	G	A	BF3	5021	4083	0.448484	BUR1	10	2	0.166667
ppc_1P3	BUR1	1631	8	G	C	BF3	4014	3292	0.450589	BUR1	9	2	0.181818
ppc_1P3	BUR1	1637	8	T	C	BF3	3872	3270	0.457855	BUR1	10	2	0.166667
ppc_1P3	BUR1	1651	8	C	G	BF3	3368	2724	0.447144	BUR1	8	2	0.2
ppc_1P3	BUR1	1667	8	G	A	BF3	3189	2480	0.437467	BUR1	11	3	0.214286
ppc_1P3	BUR1	1672	8	A	G	BF3	4732	209	0.0422991	BUR1	11	3	0.214286
ppc_1P3	BUR1	1696	8	T	C	BF3	2650	2599	0.495142	BUR1	8	4	0.333333
ppc_1P3	BUR1	1960	8	G	A	BF3	8598	840	0.0890019	BUR1	6	8	0.571429
ppc_1P3	BUR1	1970	8	G	A	BF3	9445	254	0.0261883	BUR1	8	4	0.333333
ppc_1P3	BUR1	2110	8	C	A	BF3	10285	585	0.0538178	BUR1	17	5	0.227273
ppc_1P3	BUR1	2758	9	C	T	BF3	6485	5979	0.479702	BUR1	8	2	0.2
ppc_1P3	BUR1	2766	9	C	A	BF3	6428	6368	0.497656	BUR1	9	2	0.181818
ppc_1P3	BUR1	2788	9	C	G	BF3	7231	7147	0.497079	BUR1	2	12	0.857143
ppc_1P3	BUR1	2809	9	G	A	BF3	7289	6976	0.489029	BUR1	3	14	0.823529
ppc_1P3	BUR1	2831	9	G	C	BF3	6952	6952	0.5	BUR1	4	11	0.733333
ppc_1P3	BUR1	3137	9	C	G	BF3	12427	12325	0.49794	BUR1	8	0	0
ppc_1P3	BUR1	3463	9	G	T	BF3	11187	9668	0.463582	BUR1	0	4	1
ppc_1P3	BUR1	3518	10	G	T	BF3	13829	13501	0.493999	BUR1	0	8	1
ppc_1P3	BUR1	3535	10	T	C	BF3	13462	13082	0.492842	BUR1	13	0	0
ppc_1P3	BUR1	3802	10	C	G	BF3	7050	6522	0.480548	BUR1	8	3	0.272727
ppc_1P3	BUR1	4047	10	A	G	BF3	5046	4653	0.47974	BUR1	5	0	0
ppc_1P3	MAD1	176	2	C	T	MAJ	80	3	0.0361446	MAD1	7	3	0.3
ppc_1P3	MAD1	200	2	C	T	MAJ	37	23	0.383333	MAD1	7	2	0.222222
ppc_1P3	MAD1	210	2	G	A	MAJ	56	4	0.0666667	MAD1	5	4	0.444444
ppc_1P3	MAD1	229	2	C	T	MAJ	33	2	0.0571429	MAD1	5	3	0.375
ppc_1P3	MAD1	231	2	C	G	MAJ	30	5	0.142857	MAD1	4	4	0.5
ppc_1P3	MAD1	260	2	C	T	MAJ	30	6	0.166667	MAD1	1	6	0.857143
ppc_1P3	MAD1	387	2	G	A	MAJ	59	49	0.453704	MAD1	6	2	0.25
ppc_1P3	MAD1	405	2	G	A	MAJ	106	10	0.0862069	MAD1	8	0	0
ppc_1P3	MAD1	405	2	G	A	MAJ	87	9	0.09375	MAD1	7	0	0
ppc_1P3	MAD1	418	2	G	A	MAJ	80	15	0.157895	MAD1	5	2	0.285714
ppc_1P3	MAD1	429	2	C	T	MAJ	72	15	0.172414	MAD1	6	2	0.25
ppc_1P3	MAD1	432	2	T	C	MAJ	84	38	0.311475	MAD1	2	3	0.6
ppc_1P3	MAD1	456	2	T	C	MAJ	94	29	0.235772	MAD1	3	4	0.571429
ppc_1P3	MAD1	492	2	C	T	MAJ	88	26	0.22807	MAD1	7	1	0.125
ppc_1P3	MAD1	504	2	G	A	MAJ	92	10	0.0980392	MAD1	5	3	0.375
ppc_1P3	MAD1	562	3	A	G	MAJ	89	50	0.359712	MAD1	3	1	0.25
ppc_1P3	MAD1	578	3	G	A	MAJ	108	33	0.234043	MAD1	11	0	0
ppc_1P3	MAD1	643	4	C	T	MAJ	178	30	0.144231	MAD1	5	2	0.285714
ppc_1P3	MAD1	646	4	A	G	MAJ	143	56	0.281407	MAD1	6	1	0.142857
ppc_1P3	MAD1	649	4	A	T	MAJ	145	55	0.275	MAD1	5	1	0.166667
ppc_1P3	MAD1	694	4	A	T	MAJ	117	53	0.311765	MAD1	0	4	1
ppc_1P3	MAD1	697	4	C	G	MAJ	166	38	0.186275	MAD1	2	3	0.6
ppc_1P3	MAD1	709	4	T	C	MAJ	169	45	0.21028	MAD1	7	2	0.222222
ppc_1P3	MAD1	742	4	G	A	MAJ	261	22	0.0777385	MAD1	4	6	0.6
ppc_1P3	MAD1	769	4	G	A	MAJ	265	84	0.240688	MAD1	8	3	0.272727
ppc_1P3	MAD1	781	4	G	A	MAJ	311	74	0.192208	MAD1	8	3	0.272727
ppc_1P3	MAD1	784	4	A	C	MAJ	207	187	0.474619	MAD1	2	9	0.818182
ppc_1P3	MAD1	793	4	T	C	MAJ	227	132	0.367688	MAD1	7	6	0.461538
ppc_1P3	MAD1	796	4	C	T	MAJ	224	200	0.471698	MAD1	7	4	0.363636
ppc_1P3	MAD1	852	4	T	C	MAJ	241	218	0.474946	MAD1	3	2	0.4
ppc_1P3	MAD1	986	6	T	C	MAJ	276	270	0.494505	MAD1	8	4	0.333333
ppc_1P3	MAD1	1004	6	G	T	MAJ	272	265	0.493482	MAD1	6	2	0.25
ppc_1P3	MAD1	1035	6	G	T	MAJ	447	81	0.153409	MAD1	9	0	0
ppc_1P3	MAD1	1046	6	T	C	MAJ	288	226	0.439689	MAD1	5	2	0.285714
ppc_1P3	MAD1	1076	7	T	C	MAJ	246	220	0.472103	MAD1	10	2	0.166667
ppc_1P3	MAD1	1091	7	G	C	MAJ	256	83	0.244838	MAD1	2	8	0.8
ppc_1P3	MAD1	1154	7	C	T	MAJ	270	77	0.221902	MAD1	2	10	0.833333
ppc_1P3	MAD1	1175	7	A	G	MAJ	236	144	0.378947	MAD1	0	11	1
ppc_1P3	MAD1	1239	8	C	T	MAJ	213	50	0.190114	MAD1	7	5	0.416667
ppc_1P3	MAD1	1283	8	T	G	MAJ	180	41	0.18552	MAD1	5	7	0.583333
ppc_1P3	MAD1	1295	8	G	C	MAJ	182	20	0.0990099	MAD1	5	6	0.545455
ppc_1P3	MAD1	1320	8	C	A	MAJ	212	13	0.0577778	MAD1	5	2	0.285714
ppc_1P3	MAD1	1359	8	T	C	MAJ	178	31	0.148325	MAD1	7	7	0.5
ppc_1P3	MAD1	1446	8	C	T	MAJ	175	32	0.154589	MAD1	7	6	0.461538
ppc_1P3	MAD1	1455	8	G	C	MAJ	204	13	0.0599078	MAD1	8	2	0.2
ppc_1P3	MAD1	1498	8	T	C	MAJ	278	78	0.219101	MAD1	3	9	0.75
ppc_1P3	MAD1	2170	8	T	C	MAJ	511	128	0.200313	MAD1	4	6	0.6
ppc_1P3	MAD1	2237	9	T	A	MAJ	835	157	0.158266	MAD1	4	4	0.5
ppc_1P3	MAD1	2347	9	T	G	MAJ	1444	273	0.158998	MAD1	8	5	0.384615
ppc_1P3	MAD1	2353	9	G	A	MAJ	1444	303	0.17344	MAD1	8	5	0.384615
ppc_1P3	MAD1	2375	9	G	C	MAJ	1458	330	0.184564	MAD1	9	5	0.357143
ppc_1P3	MAD1	2388	9	T	G	MAJ	1846	112	0.0572012	MAD1	10	2	0.166667
ppc_1P3	MAD1	2574	9	G	C	MAJ	3433	523	0.132204	MAD1	4	7	0.636364
ppc_1P3	MAD1	2673	9	G	T	MAJ	4078	387	0.0866741	MAD1	2	5	0.714286
ppc_1P3	MAD1	2702	10	G	T	MAJ	4635	410	0.0812686	MAD1	5	6	0.545455
ppc_1P3	MAD1	2712	10	C	T	MAJ	3983	436	0.0986649	MAD1	5	5	0.5
ppc_1P3	MAD1	2754	10	C	T	MAJ	3281	446	0.119667	MAD1	4	5	0.555556
ppc_1P3	MAD1	3002	10	G	A	MAJ	1836	123	0.0627871	MAD1	4	2	0.333333
ppc_1P3	RSA2	300	2	G	C	KWT3	85	55	0.392857	RSA2	4	0	0
ppc_1P3	RSA2	366	2	A	C	KWT3	63	50	0.442478	RSA2	2	1	0.333333
ppc_1P3	RSA2	405	2	G	C	KWT3	69	49	0.415254	RSA2	2	2	0.5
ppc_1P3	RSA2	609	2	A	C	KWT3	97	86	0.469945	RSA2	2	1	0.333333
ppc_1P3	RSA2	627	3	G	T	KWT3	94	91	0.491892	RSA2	2	1	0.333333
ppc_1P3	RSA2	636	3	G	C	KWT3	101	95	0.484694	RSA2	2	2	0.5
ppc_1P3	RSA2	669	3	A	G	KWT3	113	88	0.437811	RSA2	3	2	0.4
ppc_1P3	RSA2	690	3	A	G	KWT3	120	96	0.444444	RSA2	0	2	1
ppc_1P3	RSA2	750	4	A	G	KWT3	100	96	0.489796	RSA2	0	1	1
ppc_1P3	RSA2	762	4	T	A	KWT3	90	77	0.461078	RSA2	1	0	0
ppc_1P3	RSA2	837	4	G	A	KWT3	105	81	0.435484	RSA2	4	0	0
ppc_1P3	RSA2	849	4	G	A	KWT3	116	103	0.47032	RSA2	5	0	0
ppc_1P3	RSA2	861	4	T	C	KWT3	109	107	0.49537	RSA2	6	0	0
ppc_1P3	RSA2	1027	6	C	T	KWT3	155	84	0.351464	RSA2	2	0	0
ppc_1P3	RSA2	1048	6	C	T	KWT3	164	92	0.359375	RSA2	2	0	0
ppc_1P3	RSA2	1066	6	T	G	KWT3	171	89	0.342308	RSA2	2	0	0
ppc_1P3	RSA2	1108	6	T	C	KWT3	147	114	0.436782	RSA2	2	0	0
ppc_1P3	RSA2	1144	7	T	G	KWT3	144	105	0.421687	RSA2	0	0	-
ppc_1P3	RSA2	1162	7	C	T	KWT3	131	116	0.469636	RSA2	1	0	0
ppc_1P3	RSA2	1213	7	G	T	KWT3	144	115	0.444015	RSA2	3	0	0
ppc_1P3	RSA2	1222	7	A	G	KWT3	137	112	0.449799	RSA2	3	0	0
ppc_1P3	RSA2	1225	7	T	C	KWT3	137	112	0.449799	RSA2	3	0	0
ppc_1P3	RSA2	1303	8	G	A	KWT3	123	115	0.483193	RSA2	0	0	-
ppc_1P3	RSA2	1342	8	G	A	KWT3	129	101	0.43913	RSA2	0	2	1
ppc_1P3	RSA2	1462	8	T	G	KWT3	134	101	0.429787	RSA2	3	0	0
ppc_1P3	RSA2	1465	8	C	G	KWT3	135	100	0.425532	RSA2	3	0	0
ppc_1P3	RSA2	1516	8	G	C	KWT3	106	105	0.49763	RSA2	0	1	1
ppc_1P3	RSA2	1543	8	C	G	KWT3	170	114	0.401408	RSA2	2	0	0
ppc_1P3	RSA2	1738	8	G	C	KWT3	151	149	0.496667	RSA2	0	3	1
ppc_1P3	RSA2	1766	8	T	G	KWT3	140	102	0.421488	RSA2	3	0	0
ppc_1P3	RSA2	1777	8	T	C	KWT3	134	83	0.382488	RSA2	0	3	1
ppc_1P3	RSA2	1779	8	G	C	KWT3	138	78	0.361111	RSA2	3	0	0
ppc_1P3	RSA2	1785	8	G	C	KWT3	135	69	0.338235	RSA2	2	0	0
ppc_1P3	RSA2	1806	8	C	G	KWT3	137	81	0.37156	RSA2	4	0	0
ppc_1P3	RSA2	1872	8	C	G	KWT3	144	140	0.492958	RSA2	3	0	0
ppc_1P3	RSA2	1919	8	G	T	KWT3	138	104	0.429752	RSA2	2	0	0
ppc_1P3	RSA2	1963	8	C	T	KWT3	117	85	0.420792	RSA2	3	0	0
ppc_1P3	RSA2	1991	8	C	G	KWT3	123	101	0.450893	RSA2	4	0	0
ppc_1P3	RSA2	2048	8	G	C	KWT3	127	116	0.477366	RSA2	4	0	0
ppc_1P3	RSA2	2084	8	G	C	KWT3	122	115	0.485232	RSA2	3	0	0
ppc_1P3	RSA2	2161	8	T	C	KWT3	163	137	0.456667	RSA2	0	2	1
ppc_1P3	RSA2	2181	8	A	G	KWT3	179	147	0.45092	RSA2	0	1	1
ppc_1P3	RSA2	2182	8	A	C	KWT3	179	147	0.45092	RSA2	0	1	1
ppc_1P3	RSA2	2546	9	C	T	KWT3	324	275	0.459098	RSA2	2	0	0
ppc_1P3	RSA2	2625	9	G	C	KWT3	318	281	0.469115	RSA2	3	0	0
ppc_1P3	RSA2	2631	9	C	T	KWT3	323	284	0.467875	RSA2	3	0	0
ppc_1P3	RSA2	2647	9	A	T	KWT3	288	251	0.465677	RSA2	4	0	0
ppc_1P3	RSA2	2953	10	C	G	KWT3	391	268	0.406677	RSA2	1	0	0
ppc_1P3	TAN1	302	2	C	G	LO4	258	92	0.262857	TAN1	0	9	1
ppc_1P3	TAN1	369	2	C	A	LO4	309	105	0.253623	TAN1	0	9	1
ppc_1P3	TAN1	859	4	G	A	LO4	834	440	0.345369	TAN1	10	0	0
ppc_1P3	TAN1	2458	9	A	C	LO4	1312	86	0.0615165	TAN1	7	0	0
ppc_1P3	TAN2	306	2	C	G	LO1	253	118	0.318059	TAN2-A	1	1	0.5	TAN2-A	8	8	0.5
ppc_1P3	TAN2	373	2	C	A	LO1	301	186	0.38193	TAN2-A	0	2	1	TAN2-A	10	8	0.444444
ppc_1P3	TAN2	731	4	T	C	LO1	2067	341	0.141611	TAN2-A	5	1	0.166667	TAN2-A	17	4	0.190476
ppc_1P3	TAN2	870	4	G	A	LO1	1483	570	0.277642	TAN2-A	3	2	0.4	TAN2-A	20	5	0.2
ppc_1P3	TAN4	250	2	T	C	LO2	46	3	0.0612245	TAN4	3	5	0.625
ppc_1P3	TAN4	262	2	G	C	LO2	38	7	0.155556	TAN4	10	0	0
ppc_1P3	TAN4	274	2	T	C	LO2	46	3	0.0612245	TAN4	5	6	0.545455
ppc_1P3	TAN4	287	2	C	T	LO2	42	3	0.0666667	TAN4	5	4	0.444444
ppc_1P3	TAN4	294	2	G	T	LO2	41	3	0.0681818	TAN4	5	4	0.444444
ppc_1P3	TAN4	299	2	A	T	LO2	41	3	0.0681818	TAN4	4	0	0
ppc_1P3	TAN4	321	2	G	A	LO2	25	15	0.375	TAN4	7	0	0
ppc_1P3	TAN4	327	2	A	G	LO2	42	4	0.0869565	TAN4	3	3	0.5
ppc_1P3	TAN4	648	3	A	T	LO2	85	15	0.15	TAN4	5	0	0
ppc_1P3	TAN4	1507	8	C	G	LO2	27	16	0.372093	TAN4	0	5	1
ppc_1P3	TAN4	1553	8	T	C	LO2	23	21	0.477273	TAN4	0	7	1
ppc_1P3	TAN4	1631	8	C	G	LO2	25	4	0.137931	TAN4	1	5	0.833333
ppc_1P3	TAN4	1651	8	C	T	LO2	23	5	0.178571	TAN4	4	2	0.333333
ppc_1P3	TAN4	1693	8	G	C	LO2	25	19	0.431818	TAN4	3	3	0.5
ppc_1P3	TAN4	1740	8	G	A	LO2	45	13	0.224138	TAN4	6	4	0.4
ppc_1P3	TAN4	1754	8	A	G	LO2	39	13	0.25	TAN4	6	2	0.25
ppc_1P3	TAN4	1867	8	G	C	LO2	22	19	0.463415	TAN4	2	3	0.6
ppc_1P3	TAN4	2125	8	G	C	LO2	30	7	0.189189	TAN4	2	0	0
ppc_1P3	TAN4	2140	8	G	A	LO2	30	7	0.189189	TAN4	2	0	0
ppc_1P3	TAN4	2149	8	G	C	LO2	31	6	0.162162	TAN4	5	0	0
ppc_1P3	TAN4	2151	8	A	C	LO2	31	8	0.205128	TAN4	4	2	0.333333
ppc_1P3	TAN4	2556	9	C	G	LO2	86	72	0.455696	TAN4	0	4	1
ppc_1P3	TPE1	292	2	G	A	TW10	1478	385	0.206656	TPE1-3	2	5	0.714286	TPE1-10	141	69	0.328571
ppc_1P3	TPE1	420	2	G	A	TW10	1379	527	0.276495	TPE1-3	10	0	0	TPE1-10	149	59	0.283654
ppc_1P3	TPE1	587	2	C	A	TW10	1697	572	0.252093	TPE1-3	5	0	0	TPE1-10	148	49	0.248731
ppc_1P3	TPE1	590	2	G	A	TW10	1701	575	0.252636	TPE1-3	3	2	0.4	TPE1-10	144	50	0.257732
ppc_1P3	TPE1	645	3	G	A	TW10	1168	910	0.437921	TPE1-3	3	0	0	TPE1-10	72	66	0.478261
ppc_1P3	TPE1	739	4	A	T	TW10	2203	786	0.262964	TPE1-3	0	10	1	TPE1-10	111	30	0.212766
ppc_1P3	TPE1	1332	7	C	T	TW10	2093	1088	0.342031	TPE1-3	5	0	0	TPE1-10	158	61	0.278539
ppc_1P3	TPE1	1695	8	T	C	TW10	2729	1284	0.31996	TPE1-3	0	7	1	TPE1-10	109	39	0.263514
ppc_1P3_LGT_A	AUS1	849	4	A	T	AUS2	1426	396	0.217344	AUS1	5	0	0
ppc_1P3_LGT_A	AUS1	1136	7	A	T	AUS2	1678	1592	0.48685	AUS1	1	1	0.5
ppc_1P3_LGT_A	AUS1	1213	7	C	A	AUS2	1793	1662	0.481042	AUS1	0	1	1
ppc_1P3_LGT_A	AUS1	3095	10	G	T	AUS2	4540	1437	0.240422	AUS1	2	0	0
ppc_1P3_LGT_M	BUR1	1238	6	C	T	BF3	4414	1303	0.227917	BUR1	3	0	0
ppc_1P3_LGT_M	BUR1	1350	7	T	G	BF3	3948	1350	0.254813	BUR1	3	0	0
ppc_1P3_LGT_M	BUR1	2194	8	T	G	BF3	2826	530	0.157926	BUR1	1	0	0
ppc_1P3_LGT_M	BUR1	2211	8	C	G	BF3	1570	1546	0.496149	BUR1	1	0	0
ppc_1P3_LGT_M	BUR1	2953	9	C	T	BF3	12262	3869	0.239849	BUR1	2	1	0.333333
ppc_1P3_LGT_M	MAD1	727	4	A	G	MAJ	78	30	0.277778	MAD1	4	0	0
ppc_1P3_LGT_M	MAD1	838	4	C	T	MAJ	56	25	0.308642	MAD1	0	2	1
ppc_1P3_LGT_M	MAD1	2202	8	A	G	MAJ	157	47	0.230392	MAD1	4	0	0
ppc_1P3_LGT_M	MAD1	2244	8	C	T	MAJ	307	23	0.069697	MAD1	1	0	0
ppc_1P3_LGT_M	MAD1	2268	9	G	T	MAJ	326	32	0.0893855	MAD1	0	0	-
ppc_1P3_LGT_M	MAD1	2269	9	G	T	MAJ	326	32	0.0893855	MAD1	0	0	-
ppc_1P6	BUR1	1099	6	G	A	BF3	622	571	0.478625	BUR1	0	0	-
ppc_1P6	MAD1	2091	8	A	G	MAJ	106	10	0.0862069	MAD1	0	3	1
ppc_1P6	RSA2	873	4	G	A	KWT3	36	17	0.320755	RSA2	0	1	1
ppc_1P6	RSA2	1115	7	C	T	KWT3	59	3	0.0483871	RSA2	0	0	-
ppc_1P6	RSA2	1126	7	T	G	KWT3	58	3	0.0491803	RSA2	0	0	-
ppc_1P6	RSA2	1189	7	G	A	KWT3	63	3	0.0454545	RSA2	0	0	-
ppc_1P6	RSA2	1338	8	C	T	KWT3	83	5	0.0568182	RSA2	0	0	-
ppc_1P6	RSA2	1491	8	T	C	KWT3	38	31	0.449275	RSA2	0	0	-
ppc_1P6	RSA2	1496	8	G	A	KWT3	72	3	0.04	RSA2	0	0	-
ppc_1P6	RSA2	1611	8	A	G	KWT3	90	4	0.0425532	RSA2	0	0	-
ppc_1P6	RSA2	1669	8	C	G	KWT3	87	4	0.043956	RSA2	0	0	-
ppc_1P6	RSA2	1691	8	G	A	KWT3	87	3	0.0333333	RSA2	0	0	-
ppc_1P6	RSA2	2207	8	A	G	KWT3	134	11	0.0758621	RSA2	0	0	-
ppc_1P6	RSA2	2227	8	T	C	KWT3	147	12	0.0754717	RSA2	0	0	-
ppc_1P6	RSA2	2680	10	C	T	KWT3	243	8	0.0318725	RSA2	0	0	-
ppc_1P6	RSA2	2695	10	T	C	KWT3	295	6	0.0199336	RSA2	0	0	-
ppc_1P6	RSA2	2725	10	T	G	KWT3	337	7	0.0203488	RSA2	0	0	-
ppc_1P6	TAN1	2179	8	A	G	LO4	1021	956	0.483561	TAN1	0	0	-
ppc_1P6	TAN2	2190	8	A	G	LO1	1544	1522	0.496412	TAN2-A	0	2	1	TAN2-A	8	11	0.578947
ppc_1P6	TPE1	234	2	T	A	TW10	4907	4832	0.49615	TPE1-3	1	5	0.833333	TPE1-10	80	87	0.520958
ppc_1P6	TPE1	292	2	A	T	TW10	6130	2198	0.263929	TPE1-3	4	6	0.6	TPE1-10	149	47	0.239796
ppc_1P6	TPE1	343	2	T	C	TW10	7148	6748	0.485607	TPE1-3	8	5	0.384615	TPE1-10	105	100	0.487805
ppc_1P6	TPE1	545	2	G	A	TW10	9872	1166	0.105635	TPE1-3	13	0	0	TPE1-10	194	30	0.133929
ppc_1P6	TPE1	590	2	A	G	TW10	8513	2790	0.246837	TPE1-3	11	0	0	TPE1-10	170	51	0.230769
ppc_1P6	TPE1	635	2	A	C	TW10	9741	3208	0.247741	TPE1-3	3	2	0.4	TPE1-10	165	48	0.225352
ppc_1P6	TPE1	684	3	A	G	TW10	9909	3924	0.283669	TPE1-3	6	3	0.333333	TPE1-10	166	51	0.235023
ppc_1P6	TPE1	746	4	G	A	TW10	10349	1430	0.121402	TPE1-3	6	1	0.142857	TPE1-10	175	21	0.107143
ppc_1P6	TPE1	773	4	A	G	TW10	8157	3079	0.27403	TPE1-3	9	1	0.1	TPE1-10	162	45	0.217391
ppc_1P6	TPE1	774	4	C	G	TW10	9874	1443	0.127507	TPE1-3	9	1	0.1	TPE1-10	184	24	0.115385
ppc_1P6	TPE1	832	4	G	T	TW10	9379	3148	0.251297	TPE1-3	5	1	0.166667	TPE1-10	151	52	0.256158
ppc_1P6	TPE1	935	4	T	C	TW10	12325	4028	0.246316	TPE1-3	4	0	0	TPE1-10	169	33	0.163366
ppc_1P6	TPE1	1136	6	C	T	TW10	13550	1635	0.107672	TPE1-3	4	0	0	TPE1-10	203	29	0.125
ppc_1P6	TPE1	1334	7	A	G	TW10	12780	4294	0.251493	TPE1-3	2	3	0.6	TPE1-10	166	62	0.27193
ppc_1P6	TPE1	1364	8	C	T	TW10	14543	4966	0.254549	TPE1-3	0	1	1	TPE1-10	163	54	0.248848
ppc_1P6	TPE1	1400	8	C	T	TW10	13988	2063	0.128528	TPE1-3	3	0	0	TPE1-10	191	36	0.15859
ppc_1P6	TPE1	1518	8	C	T	TW10	24632	3445	0.122698	TPE1-3	14	0	0	TPE1-10	215	41	0.160156
ppc_1P6	TPE1	1594	8	A	G	TW10	10480	6114	0.368446	TPE1-3	10	1	0.0909091	TPE1-10	136	80	0.37037
ppc_1P6	TPE1	1703	8	A	G	TW10	22019	2984	0.119346	TPE1-3	11	1	0.0833333	TPE1-10	171	31	0.153465
ppc_1P6	TPE1	1759	8	G	A	TW10	22892	2874	0.111542	TPE1-3	11	0	0	TPE1-10	181	17	0.0858586
ppc_1P6	TPE1	1812	8	G	T	TW10	17538	2977	0.145113	TPE1-3	11	3	0.214286	TPE1-10	168	34	0.168317
ppc_1P6	TPE1	1905	8	C	T	TW10	25978	4227	0.139944	TPE1-3	8	3	0.272727	TPE1-10	187	37	0.165179
ppc_1P6	TPE1	2051	8	C	T	TW10	20246	3035	0.130364	TPE1-3	9	1	0.1	TPE1-10	191	37	0.162281
ppc_1P6	TPE1	2078	8	A	G	TW10	22324	3090	0.121587	TPE1-3	9	1	0.1	TPE1-10	184	30	0.140187
ppc_1P6	TPE1	2230	8	G	A	TW10	25374	3961	0.135026	TPE1-3	4	4	0.5	TPE1-10	183	26	0.124402
ppc_1P6	TPE1	2804	9	C	T	TW10	17988	2513	0.122579	TPE1-3	3	0	0	TPE1-10	184	22	0.106796
ppc_1P6	TPE1	2945	9	G	A	TW10	30514	4681	0.133002	TPE1-3	6	2	0.25	TPE1-10	192	24	0.111111
ppc_1P6	TPE1	3055	9	G	A	TW10	29902	4754	0.137177	TPE1-3	4	0	0	TPE1-10	205	33	0.138655
ppc_1P6	TPE1	3187	10	C	T	TW10	28165	16983	0.376163	TPE1-3	6	1	0.142857	TPE1-10	99	56	0.36129
ppc_1P6	TPE1	3369	10	G	A	TW10	25262	3876	0.133022	TPE1-3	11	0	0	TPE1-10	129	24	0.156863
